# Supplementary material for: Study of 1,3-Dipolar Cycloaddition Between 4-Acyl-1H-pyrrole-2,3-diones Fused at the [e]-Side with a Heterocyclic Moiety and Diphenylnitrone: A Comprehensive MEDT, Docking Approach and MD Simulation
Source: Molecules. 2025 Sep 12;30(18):3718. doi: 10.3390/molecules30183718 (PMC12472521; doi:10.3390/molecules30183718)
Supplement: Supplementary file 1 [file molecules-30-03718-s001.zip]

Archive with 1 entries (1 files):
- molecules-3855412-supplementary.pdf
